# Supplementary material for: Investigation of the Impact of Extraneous Odours on the Detection Capability of Explosive Detection Dogs Under a Controlled Test Environment
Source: Animals (Basel). 2026 Feb 19;16(4):656. doi: 10.3390/ani16040656 (PMC12937438; doi:10.3390/ani16040656)
Supplement: Supplementary file 1 [file animals-16-00656-s001.zip]

Archive with 1 entries (1 files):
- animals-4135968-supplementary.pdf
